# Supplementary material for: The Cellular Prion Protein Increases the Uptake and Toxicity of TDP-43 Fibrils
Source: Viruses. 2021 Aug 17;13(8):1625. doi: 10.3390/v13081625 (PMC8402629; doi:10.3390/v13081625)
Supplement: Supplementary file 1 [file viruses-13-01625-s001.zip]

Archive with 1 entries (1 files):
- viruses-1327884-supplementary.pdf
